# Supplementary material for: Optimized Ammonia-Sensing Electrode with CeO2/rGO Nano-Composite Coating Synthesized by Focused Laser Ablation in Liquid
Source: Nanomaterials (Basel). 2024 Jul 23;14(15):1238. doi: 10.3390/nano14151238 (PMC11314089; doi:10.3390/nano14151238)
Supplement: Supplementary file 1 [file nanomaterials-14-01238-s001.zip]

Archive with 1 entries (1 files):
- nanomaterials-3106745-supplementary.pdf
